# Supplementary material for: Partial Hepatic Vein Occlusion and Venous Congestion in Liver Exploration Using a Hyperspectral Camera: A Proposal for Monitoring Intraoperative Liver Perfusion
Source: Cancers (Basel). 2023 Apr 21;15(8):2397. doi: 10.3390/cancers15082397 (PMC10136658; doi:10.3390/cancers15082397)
Supplement: Supplementary file 1 [file cancers-15-02397-s001.zip]

Archive with 1 entries (1 files):
- cancers-2298232-supplementary.pdf
